# Supplementary material for: Identification of Important Physiological Traits and Moderators That Are Associated with Improved Salt Tolerance in CBL and CIPK Overexpressors through a Meta-Analysis
Source: Front Plant Sci. 2017 May 29;8:856. doi: 10.3389/fpls.2017.00856 (PMC5446987; doi:10.3389/fpls.2017.00856)
Supplement: APPENDIX S1 — Details of all the paper, key word, effect size and mordoritor. [file Appendix_S1.xlsx]

## Sheet: CIPK-studies
Supplemental Table 1. Details on the xxx studies used in the meta-analyses, including each of the xx moderators used for categorical analyses, the transgenic and untransformed control means, sample sizes (n) and the value of the natural log (ln) of the response ratio with corresponding non-parametric variances.																					35						88						41						71						37
http://chong-zh.iteye.com/blog/2103727	http://wenku.baidu.com/view/97201825ccbff121dd36838d.html	MODERATORS															EFFECT SIZES
http://wenku.baidu.com/view/64acf49f50e2524de5187ef2.html?re=view	http://chong-zh.iteye.com/blog/2103727	Transformation					Gene donor		Gene receptor			NaCl stress				Experimental conditions	Seed germination						Shoot (leaf) Na+ concentration						root [Na+]						Shoot (leaf) K+ concentration						Root K+ concentration						Stem Na+ concentration
Study No.	Publication	Gene member		Gene ID	Gene number	Promoter	Donor genus	Donor type	Receptor genus	Receptor type	Receptor and donor genus same	Highest NaCl concentration	[NaCl] same throughout	Stress severity	Time of exposure (d)	Treatment media	Mean trans	n trans	Mean non-trans	n non-trans	ln R seed germination	variance seed germination	Mean trans	n trans	Mean non-trans	n non-trans	ln R shoot [Na+]	variance shoot [Na+]	Mean trans	n trans	Mean non-trans	n non-trans	ln R root [Na+]	variance root [Na+]	Mean trans	n trans	Mean non-trans	n non-trans	ln R shoot [k+]	variance shoot [k+]	Mean trans	n trans	Mean non-trans	n non-trans	ln R Root [k+]	variance root [k+]	Mean trans	n trans	Mean non-trans
1	Hu, Da-Gang.(2016a)	SOS2L1	MdCIPK24-LIKE1			35s	Malus	dicotyledons	Malus	dicotyledons	yes	300 mM NaCl		high	6d	soil
2	Hu, Da-Gang.(2016a)	SOS2L1				35s	Malus	dicotyledons	Malus	dicotyledons	yes	0		none	3h	liquild
3	Hu, Da-Gang.(2016a)	SOS2L1				35s	Malus	dicotyledons	Malus	dicotyledons	yes	100 mM NaCl		low	3h	liquild
4	Hu, Da-Gang(2016b)	SOS2L1/CIPK24-LIKE1				35s	Malus	dicotyledons	Solanum	dicotyledons	no	0		none	14d	soil
5	Hu, Da-Gang(2016b)	SOS2L1/CIPK24-LIKE1				35s	Malus	dicotyledons	Solanum	dicotyledons	no	300 mM NaCl		high	14d	soil
6	Hu, Da-Gang(2016b)	SOS2L1/CIPK24-LIKE1				35s	Malus	dicotyledons	Malus	dicotyledons	yes	0		none	3h	liquild
7	Hu, Da-Gang(2016b)	SOS2L1/CIPK24-LIKE1				35s	Malus	dicotyledons	Malus	dicotyledons	yes	100 mM NaCl		low	3h	liquild
8	Yang, Yang(2015)	SOS2/SOS2TD				35s	Populus	dicotyledons	Populus	dicotyledons	yes	0		none	3d
9	Yang, Yang(2015)	SOS2/SOS2TD				35s	Populus	dicotyledons	Populus	dicotyledons	yes	100 mM NaCl		low	3d	liquild
10	Yang, Yang(2015)	SOS2/SOS2TD				35s	Populus	dicotyledons	Populus	dicotyledons	yes	200 mM NaCl		medium	3d	liquild
11	Yang, Yang(2015)	SOS2/SOS2TD				35s	Populus	dicotyledons	Populus	dicotyledons	yes	300 mM NaCl		high	3d	liquild
12	Yang, Yang(2015)	SOS2/SOS2TD				35s	Populus	dicotyledons	Populus	dicotyledons	yes	0		none	21d	soil							0.147322	4	0.180804	4			3.11384	4	4.09821	4			51.3127	4	54.823	4			14.5575	4	15.4867	4			0.160714	4	0.381696
13	Yang, Yang(2015)	SOS2/SOS2TD				35s	Populus	dicotyledons	Populus	dicotyledons	yes	100 mM NaCl		low	21d	soil							41.363	4	52.6222	4			25.3629	4	28.8	4			32.3156	4	30.9735	4			3.09735	4	2.78761	4			31.763	4	31.6444
14	Yang, Yang(2015)	SOS2/SOS2TD				35s	Populus	dicotyledons	Populus	dicotyledons	yes	150 mM NaCl		medium	21d	soil							46.3407	4	65.4222	4			25.0074	4	22.0444	4			30.1066	4	27.479	4			3.05494	4	2.49889	4			38.0444	4	44.0889
15	Yang, Yang(2015)	SOS2/SOS2TD				35s	Populus	dicotyledons	Populus	dicotyledons	yes	0		none	9d	soil
16	Yang, Yang(2015)	SOS2/SOS2TD				35s	Populus	dicotyledons	Populus	dicotyledons	yes	150 mM NaCl		medium	9d	soil
17	Sun, Tao(2015)	CIPK24				35s	Triticum	monocotyledons	Arabidopsis	dicotyledons	no	0		none	7d	soild
18	Sun, Tao(2015)	CIPK24				35s	Triticum	monocotyledons	Arabidopsis	dicotyledons	no	150 mM NaCl		medium	7d	soild
19	Sun, Tao(2015)	CIPK24				35s	Triticum	monocotyledons	Arabidopsis	dicotyledons	no	0		none	25d	soil
20	Sun, Tao(2015)	CIPK24				35s	Triticum	monocotyledons	Arabidopsis	dicotyledons	no	200 mM NaCl		high	25d	soil							77.5325	3	96.2338	3									55.2374	3	56.5926	3
21	Meena, Mukesh K.(2015)	CIPK25	XP_004498818			35s	Cicer	dicotyledons	Nicotiana	dicotyledons	no	0		none	15d	medium
22	Meena, Mukesh K.(2015)	CIPK25	XP_004498818			35s	Cicer	dicotyledons	Nicotiana	dicotyledons	no	200 mM NaCl		high	15d	soild	7	100	63	100
23	Zhou, Jie(2014)	SOS2.1				35s	Populus	dicotyledons	Populus	dicotyledons	yes	0		none	14d	soild	99.7647	15	99.7647	15
24	Zhou, Jie(2014)	SOS2.1				35s	Populus	dicotyledons	Populus	dicotyledons	yes	17 mM NaCl		low	14d	soild	99.7647	15	19.7647	15
25	Zhou, Jie(2014)	SOS2.2				35s	Populus	dicotyledons	Populus	dicotyledons	yes	0		none	14d	soild	99.7647	15	99.7647	15
26	Zhou, Jie(2014)	SOS2.2				35s	Populus	dicotyledons	Populus	dicotyledons	yes	17 mM NaCl		low	14d	soild	99.7647	15	19.7647	15
27	Zhou, Jie(2014)	SOS2.3				35s	Populus	dicotyledons	Populus	dicotyledons	yes	0		none	14d	soild	99.7647	15	99.7647	15
28	Zhou, Jie(2014)	SOS2.3				35s	Populus	dicotyledons	Populus	dicotyledons	yes	17 mM NaCl		low	14d	soild	99.7647	15	19.7647	15
29	Zhou, Jie(2014)	SOS2.1				35s	Populus	dicotyledons	Populus	dicotyledons	yes	0		none	21d	soil
30	Zhou, Jie(2014)	SOS2.1				35s	Populus	dicotyledons	Populus	dicotyledons	yes	85 mM NaCl		high	21d	soil
31	Zhou, Jie(2014)	SOS2.2				35s	Populus	dicotyledons	Populus	dicotyledons	yes	0		none	21d	soil
32	Zhou, Jie(2014)	SOS2.2				35s	Populus	dicotyledons	Populus	dicotyledons	yes	85 mM NaCl		high	21d	soil
33	Zhou, Jie(2014)	SOS2.3				35s	Populus	dicotyledons	Populus	dicotyledons	yes	0		none	21d	soil
34	Zhou, Jie(2014)	SOS2.3				35s	Populus	dicotyledons	Populus	dicotyledons	yes	85 mM NaCl		high	21d	soil
35	Zhou, Jie(2014)	SOS2.1				35s	Populus	dicotyledons	Populus	dicotyledons	yes	0		none	14d	soil
36	Zhou, Jie(2014)	SOS2.1				35s	Populus	dicotyledons	Populus	dicotyledons	yes	85 mM NaCl		high	14d	soil
37	Zhou, Jie(2014)	SOS2.2				35s	Populus	dicotyledons	Populus	dicotyledons	yes	0		none	14d	soil
38	Zhou, Jie(2014)	SOS2.2				35s	Populus	dicotyledons	Populus	dicotyledons	yes	85 mM NaCl		high	14d	soil
39	Zhou, Jie(2014)	SOS2.3				35s	Populus	dicotyledons	Populus	dicotyledons	yes	0		none	14d	soil
40	Zhou, Jie(2014)	SOS2.3				35s	Populus	dicotyledons	Populus	dicotyledons	yes	85 mM NaCl		high	14d	soil
41	Lv, Fuling(2014)	CIPK26				35s	Populus	dicotyledons	Arabidopsis	dicotyledons	no	0		none	5d	soild	100	100	100	100
42	Lv, Fuling(2014)	CIPK26				35s	Populus	dicotyledons	Arabidopsis	dicotyledons	no	100 mM NaCl		low	5d	soild	73.8377	100	42.4148	100
43	Lv, Fuling(2014)	CIPK26				35s	Populus	dicotyledons	Arabidopsis	dicotyledons	no	120 mM NaCl		medium	5d	soild	62.0935	100	20.1929	100
44	Lv, Fuling(2014)	CIPK26				35s	Populus	dicotyledons	Arabidopsis	dicotyledons	no	150 mM NaCl		high	5d	soild	5.43593	100	0.664862	100
45	Lv, Fuling(2014)	CIPK26				35s	Populus	dicotyledons	Arabidopsis	dicotyledons	no	0		none	2d	liquild							3.25301	3	3.9759	3
46	Lv, Fuling(2014)	CIPK26				35s	Populus	dicotyledons	Arabidopsis	dicotyledons	no	100 mM NaCl		low	2d	liquild							19.5181	3	33.7952	3
47	Lv, Fuling(2014)	CIPK26				35s	Populus	dicotyledons	Arabidopsis	dicotyledons	no	120 mM NaCl		medium	2d	liquild							31.988	3	42.8313	3
48	Lv, Fuling(2014)	CIPK26				35s	Populus	dicotyledons	Arabidopsis	dicotyledons	no	150 mM NaCl		high	2d	liquild							38.6747	3	55.1205	3
49	Chen, Xunji(2014)	CIPK21				35s	Zea	monocotyledons	Arabidopsis	dicotyledons	no	0		none	16d	soild
50	Chen, Xunji(2014)	CIPK21				35s	Zea	monocotyledons	Arabidopsis	dicotyledons	no	125 mM NaCl		medium	16d	soild
51	Chen, Xunji(2014)	CIPK21				35s	Zea	monocotyledons	Arabidopsis	dicotyledons	no	150mM NaCl		high	16d	soild
52	Chen, Xunji(2014)	CIPK21				35s	Zea	monocotyledons	Arabidopsis	dicotyledons	no	0		none	6d	soild							18.1085	3	20.8853	3									58.2452	3	58.539	3
53	Chen, Xunji(2014)	CIPK21				35s	Zea	monocotyledons	Arabidopsis	dicotyledons	no	100 mM NaCl		low	6d	soild							47.0856	3	59.7802	3									48.9001	3	40.9068	3
54	Roy, S. J.(2013)	CIPK16				35s	Arabidopsis	dicotyledons	Arabidopsis	dicotyledons	yes	50mM NaCl		low	42d	soil							9.92873	5	14.8037	5
55	Roy, S. J.(2013)	CIPK16				35s	Arabidopsis	dicotyledons	Arabidopsis	dicotyledons	yes	100 mM NaCl		medium	7d	liquild							157.969	5	195.519	5
56	Roy, S. J.(2013)	CIPK16				35s	Arabidopsis	dicotyledons	Hordeum	dicotyledons	no	300 mM NaCl		high	30d	liquild							255.373	4	281.579	4
57	He, Liangrong(2013)	CIPK6				35s	Gossypium	dicotyledons	Arabidopsis,	dicotyledons	no	0		none	5d	soild	99.68	100	100	100
58	He, Liangrong(2013)	CIPK6				35s	Gossypium	dicotyledons	Arabidopsis,	dicotyledons	no	100 mM NaCl		low	5d	soild	96.8051	100	97.7636	100
59	He, Liangrong(2013)	CIPK6				35s	Gossypium	dicotyledons	Arabidopsis,	dicotyledons	no	150mM NaCl		medium	5d	soild	81.278	100	50.2236	100
60	He, Liangrong(2013)	CIPK6				35s	Gossypium	dicotyledons	Arabidopsis,	dicotyledons	no	200 mM NaCl		high	5d	soild	3.25879	100	1.53355	100
61	Feng, Juan(2013)	CIPK8				35s	Gossypium	dicotyledons	Nicotiana	dicotyledons	no	0		none	10d	medium
62	Feng, Juan(2013)	CIPK8				rd29A	Gossypium	dicotyledons	Nicotiana	dicotyledons	no	0		none	10d	medium
63	Feng, Juan(2013)	CIPK8				rd29A	Gossypium	dicotyledons	Nicotiana	dicotyledons	no	200 mM NaCl		high	10d	medium
64	Deng, Xiaomin(2013a)	CIPK14				35s	Triticum	monocotyledons	Nicotiana	dicotyledons	no	0		none	8d	soild	92.0875	200	88.3838	200
65	Deng, Xiaomin(2013a)	CIPK14				35s	Triticum	monocotyledons	Nicotiana	dicotyledons	no	150mM NaCl		medium	8d	soild	61.5488	200	29.0909	200
66	Deng, Xiaomin(2013a)	CIPK14				35s	Triticum	monocotyledons	Nicotiana	dicotyledons	no	200 mM NaCl		high	8d	soild	36.9712	200	13.9594	200
67	Deng, Xiaomin(2013a)	CIPK14				35s	Triticum	monocotyledons	Nicotiana	dicotyledons	no	200 mM NaCl		high	7d	soild							92.385	4	106.444	4									56.985	4	56.3452	4
68	Deng, Xiaomin(2013a)	CIPK14				35s	Triticum	monocotyledons	Nicotiana	dicotyledons	no	150mM NaCl		medium	7d	medium
69	Deng, Xiaomin(2013a)	CIPK14				35s	Triticum	monocotyledons	Nicotiana	dicotyledons	no	0		none	7d	soild							5.188	4	5.52301	4									27.404	4	24.4995	4
70	Deng, Xiaomin(2013b)	CIPK29				35s	Triticum	monocotyledons	Nicotiana	dicotyledons	no	0		none	12d	soild	96.7033	200	96.7033	200
71	Deng, Xiaomin(2013b)	CIPK29				35s	Triticum	monocotyledons	Nicotiana	dicotyledons	no	150mM NaCl		medium	12d	soild	84.915	200	44.5255	200
72	Deng, Xiaomin(2013b)	CIPK29				35s	Triticum	monocotyledons	Nicotiana	dicotyledons	no	200 mM NaCl		high	12d	soild	66.36	200	25.7353	200
73	Deng, Xiaomin(2013b)	CIPK29				35s	Triticum	monocotyledons	Nicotiana	dicotyledons	no	0		none	7d	soild							4.922	4	4.82353	4									59.898	4	58.3781	4
74	Deng, Xiaomin(2013b)	CIPK29				35s	Triticum	monocotyledons	Nicotiana	dicotyledons	no	150mM NaCl		medium	7d	medium
75	Deng, Xiaomin(2013b)	CIPK29				35s	Triticum	monocotyledons	Nicotiana	dicotyledons	no	200 mM NaCl		high	7d	soild							113.591	4	110.718	4									41.205	4	29.2472	4
76	Chen, Liang(2013)	CIPK6				35s	Arabidopsis	dicotyledons	Arabidopsis	dicotyledons	yes	0		none	7d	soild
77	Chen, Liang(2013)	CIPK6				35s	Arabidopsis	dicotyledons	Arabidopsis	dicotyledons	yes	170mM NaCl		high	7d	soild
78	Wang, Rong-Kai（2012）	CIPK6L				35s	Malus	dicotyledons	Arabidopsis	dicotyledons	no	0		none	10d	soild
79	Wang, Rong-Kai（2012）	CIPK6L				35s	Malus	dicotyledons	Arabidopsis	dicotyledons	no	100mM NaCl		low	10d	soild
80	Wang, Rong-Kai（2012）	CIPK6L				35s	Malus	dicotyledons	Arabidopsis	dicotyledons	no	200 mM NaCl		high	10d	soild
81	Huertas, Raul(2012)	CIPK24				35s	Solanum	dicotyledons	Arabidopsis	dicotyledons	no	0		none	7d	soild
82	Huertas, Raul(2012)	CIPK24				35s	Solanum	dicotyledons	Arabidopsis	dicotyledons	no	75mM NaCl		low	7d	soild
83	Huertas, Raul(2012)	CIPK24				35s	Solanum	dicotyledons	Solanum	dicotyledons	yes	0		none	5d	soild							0.4451	8	0.534125	8			1.86944	8	2.1365	8			27.416	8	28.611	8			42.2	8	43.2742	8			0.979	8	1.24629
84	Huertas, Raul(2012)	CIPK24				35s	Solanum	dicotyledons	Solanum	dicotyledons	yes	120 mM NaCl		high	5d	soild							18.8724	8	16.3798	8			35.1632	8	34.184	8			26.208	8	27.0396	8			25.765	8	26.4766	8			45.579	8	40.0593
85	Hu, Da-Gang(2012)	SOS2				35s	Malus	dicotyledons	Arabidopsis	dicotyledons	no	0		none	20d	soild
86	Hu, Da-Gang(2012)	SOS2				35s	Malus	dicotyledons	Arabidopsis	dicotyledons	no	50mM NaCl		low	20d	soild
87	Hu, Da-Gang(2012)	SOS2				35s	Malus	dicotyledons	Arabidopsis	dicotyledons	no	100 mM NaCl		medium	20d	soild
88	Hu, Da-Gang(2012)	SOS2				35s	Malus	dicotyledons	Arabidopsis	dicotyledons	no	150mM NaCl		medium	20d	soild
89	Hu, Da-Gang(2012)	SOS2				35s	Malus	dicotyledons	Arabidopsis	dicotyledons	no	200 mM NaCl		high	20d	soild
90	Hu, Da-Gang(2012)	SOS2				35s	Malus	dicotyledons	Malus	dicotyledons	yes	0		none	20d	soild
91	Hu, Da-Gang(2012)	SOS2				35s	Malus	dicotyledons	Malus	dicotyledons	yes	100mM NaCl		medium	20d	soild
92	Hu, Da-Gang(2012)	SOS2				35s	Malus	dicotyledons	Malus	dicotyledons	yes	200 mM NaCl		high	20d	soild
93	Chen, Liang(2012)	CIPK6				35s	Brassica	dicotyledons	Arabidopsis	dicotyledons	no	0		none	7d	soild
94	Chen, Liang(2012)	CIPK6				35s	Brassica	dicotyledons	Arabidopsis	dicotyledons	no	170mM NaCl		medium	7d	soild
95	Chen, Liang(2012)	CIPK6				35s	Brassica	dicotyledons	Arabidopsis	dicotyledons	no	200 mM NaCl		high	7d	soild
96	Chen, Liang(2012)	CIPK6M	mutation for constitutively activated BnCIPK6			35s	Brassica	dicotyledons	Arabidopsis	dicotyledons	no	0		none	7d	soild
97	Chen, Liang(2012)	CIPK6M	mutation for constitutively activated BnCIPK6			35s	Brassica	dicotyledons	Arabidopsis	dicotyledons	no	170mM NaCl		medium	7d	soild
98	Chen, Liang(2012)	CIPK6M	mutation for constitutively activated BnCIPK6			35s	Brassica	dicotyledons	Arabidopsis	dicotyledons	no	200 mM NaCl		high	7d	soild
99	Chen, Liang(2012)	CIPK6				35s	Brassica	dicotyledons	Arabidopsis	dicotyledons	no	170mM NaCl		medium	1d	soild
100	Chen, Liang(2012)	CIPK6				35s	Brassica	dicotyledons	Arabidopsis	dicotyledons	no	200 mM NaCl		high	1d	soild
101	Chen, Liang(2012)	CIPK6M	mutation for constitutively activated BnCIPK6			35s	Brassica	dicotyledons	Arabidopsis	dicotyledons	no	170mM NaCl		medium	1d	soild
102	Chen, Liang(2012)	CIPK6M	mutation for constitutively activated BnCIPK6			35s	Brassica	dicotyledons	Arabidopsis	dicotyledons	no	200 mM NaCl		high	1d	soild
103	Belver, Andres(2012)	SOS2/CIPK24					Solanum	dicotyledons	Solanum	dicotyledons	yes	0		none	5d	soild							0.57965	5	0.716594	5			1.97151	5	1.95876	5			26.5021	5	28.6401	5			42.1048	5	43.3911	5			0.979052	5	1.25953
104	Belver, Andres(2012)	SOS2/CIPK24					Solanum	dicotyledons	Solanum	dicotyledons	yes	120mM NaCl		high	5d	soild							19.6857	5	16.8349	5			34.808	5	34.3462	5			26.3958	5	26.6192	5			25.6146	5	26.4773	5			47.3937	5	40.3673
105	Rao, Xiao-Lan(2011)	CIPK03				Ubi	Oryza	monocotyledons	Oryza	monocotyledons	yes	0		none	7d	soild	94.9776	30	94.9776	30
106	Rao, Xiao-Lan(2011)	CIPK03				Ubi	Oryza	monocotyledons	Oryza	monocotyledons	yes	150mM NaCl		low	7d	soild	87.713	30	89.8655	30
107	Rao, Xiao-Lan(2011)	CIPK03				Ubi	Oryza	monocotyledons	Oryza	monocotyledons	yes	200 mM NaCl		medium	7d	soild	58.3856	30	82.3318	30
108	Rao, Xiao-Lan(2011)	CIPK03				Ubi	Oryza	monocotyledons	Oryza	monocotyledons	yes	250mM NaCl		high	7d	soild	16.9506	30	46.278	30
109	Rao, Xiao-Lan(2011)	CIPK03				Ubi	Oryza	monocotyledons	Oryza	monocotyledons	yes	0		none	1 d	liquild							0.508475	10	0.305085	10			1.568	10	1.42373	10			11.5826	10	11.4336	10			8.061	10	7.40322	10
110	Rao, Xiao-Lan(2011)	CIPK03				Ubi	Oryza	monocotyledons	Oryza	monocotyledons	yes	200 mM NaCl		medium	1 d	liquild							4.09638	10	2.15729	10			4.539	10	3.82872	10			6.377	10	4.5339	10			7.5	10	3.89831	10
111	Xiang, Yong(2007)	CIPK15				Ubi	Oryza	monocotyledons	Oryza	monocotyledons	yes	0		none	12d	soild
112	Xiang, Yong(2007)	CIPK15				Ubi	Oryza	monocotyledons	Oryza	monocotyledons	yes	200 mM NaCl		high	12d	soild
113	Tripathi, Vineeta(2009)	CIPK6				35s	Cicer	dicotyledons	Nicotiana	dicotyledons	no	0		none	6d	medium
114	Tripathi, Vineeta(2009)	CIPK6				35s	Cicer	dicotyledons	Nicotiana	dicotyledons	no	250 mM NaCl		high	8d	soild
115	Zhao, Jinfeng(2009)	CIPK6				35s	Zea	monocotyledons	Arabidopsis	dicotyledons	no	0		none	10d	soild	92.2088	100	94.64	100
116	Zhao, Jinfeng(2009)	CIPK6				35s	Zea	monocotyledons	Arabidopsis	dicotyledons	no	100 mM NaCl		medium	10d	soild	62.5529	100	25.9096	100
117	Zhao, Jinfeng(2009)	CIPK6				35s	Zea	monocotyledons	Arabidopsis	dicotyledons	no	200mM NaCl		high	10d	soild	6.30412	100	3.468	100
118	Zhao, Jinfeng(2009)	CIPK6				35s	Zea	monocotyledons	Arabidopsis	dicotyledons	no	0		none	8d	medium
119	Zhao, Jinfeng(2009)	CIPK6				35s	Zea	monocotyledons	Arabidopsis	dicotyledons	no	50 mM NaCl		low	8d	medium
120	Zhao, Jinfeng(2009)	CIPK6				35s	Zea	monocotyledons	Arabidopsis	dicotyledons	no	100mM NaCl		medium	8d	medium
121	Zhao, Jinfeng(2009)	CIPK6				35s	Zea	monocotyledons	Arabidopsis	dicotyledons	no	0		none	8d	soild
122	Zhao, Jinfeng(2009)	CIPK6				35s	Zea	monocotyledons	Arabidopsis	dicotyledons	no	50 mM NaCl		low	8d	soild
123	Zhao, Jinfeng(2009)	CIPK6				35s	Zea	monocotyledons	Arabidopsis	dicotyledons	no	100mM NaCl		medium	8d	soild
124	Gao, Shang(2012)	sos1+sos2+sos3				35s	Ipomoea	dicotyledons	Ipomoea	dicotyledons	yes	86mM NaCl		medium	28	soild
125	Gao, Shang(2012)	sos1+sos2+sos3				35s	Ipomoea	dicotyledons	Ipomoea	dicotyledons	yes	86mM NaCl		medium	28	liquild
[truncated: 93 more columns]

## Sheet: CIPK-paper
	No.	Author (year)	Journal	Title
	1	Hu, Da-Gang.(2016a)	Plant Cell Reports	MdSOS2L1 phosphorylates MdVHA-B1 to modulate malate accumulation in response to salinity in apple
	2	Hu, Da-Gang.(2016b)	Physiologia Plantarum	Overexpression of MdSOS2L1, a CIPK protein kinase, increases the antioxidant metabolites to enhance salt tolerance in apple and tomato
	3	Yang, Yang(2015)	Plant Biotechnology Journal	Overexpression of the PtSOS2 gene improves tolerance to salt stress in transgenic poplar plants
	4	Sun, Tao(2015)	Bmc Plant Biology	Identification and comprehensive analyses of the CBL and CIPK gene families in wheat (Triticum aestivum L.)
	5	Meena, Mukesh K.(2015)	Frontiers in Plant Science	Expression of chickpea CIPK25 enhances root growth and tolerance to dehydration and salt stress in transgenic tobacco
	6	Zhou, Jie(2014)	Plant Molecular Biology Reporter	Overexpression of PtSOS2 Enhances Salt Tolerance in Transgenic Poplars
	7	Lv, Fuling(2014)	Plant Cell Reports	Expression profiling and functional characterization of a CBL-interacting protein kinase gene from Populus euphratica
	8	Chen, Xunji(2014)	International Journal of Molecular Sciences	ZmCIPK21, A Maize CBL-Interacting Kinase, Enhances Salt Stress Tolerance in Arabidopsis thaliana
	9	Roy, S. J.(2013)	Plant Cell and Environment	A novel protein kinase involved in Na plus exclusion revealed from positional cloning
	10	He, Liangrong(2013)	Biochemical and Biophysical Research Communications	Molecular cloning and functional characterization of a novel cotton CBL-interacting protein kinase gene (GhCIPK6) reveals its involvement in multiple abiotic stress tolerance in transgenic plants
	11	Feng, Juan(2013)	Acta Agronomica Sinica	Isolation and functional analysis of GarCIPK8 gene from Gossypium aridum
	12	Deng, Xiaomin(2013a)	Physiologia Plantarum	Ectopic expression of wheat TaCIPK14, encoding a calcineurin B-like protein-interacting protein kinase, confers salinity and cold tolerance in tobacco
	13	Deng, Xiaomin(2013b)	Plos One	TaCIPK29, a CBL-Interacting Protein Kinase Gene from Wheat, Confers Salt Stress Tolerance in Transgenic Tobacco
	14	Chen, Liang(2013)	Molecular Biology Report	Arabidopsis CBL-interacting protein kinase (CIPK6) is involved in plant response to salt/osmotic stress and ABA
	15	Wang, Rong-Kai（2012）	Plant Molecular Biology	Molecular cloning and functional characterization of a novel apple MdCIPK6L gene reveals its involvement in multiple abiotic stress tolerance in transgenic plants
	16	Huertas, Raul(2012)	Plant Cell and Environment	Overexpression of SlSOS2 (SlCIPK24) confers salt tolerance to transgenic tomato
	17	Hu, Da-Gang(2012)	Plant Cell Reports	Molecular cloning and functional characterization of MdSOS2 reveals its involvement in salt tolerance in apple callus and Arabidopsis
	18	Chen, Liang(2012)	Journal of Experimental Botany	The Brassica napus Calcineurin B-Like 1/CBL-interacting protein kinase 6 (CBL1/CIPK6) component is involved in the plant response to abiotic stress and ABA signalling
	19	Belver, Andres(2012)	Bioengineered	Involvement of SlSOS2 in tomato salt tolerance
	20	Rao, Xiao-Lan(2011)	Functional Plant Biology	A calcium sensor-interacting protein kinase negatively regulates salt stress tolerance in rice (Oryza sativa)
	21	Xiang, Yong(2007)	Plant Physiology	Characterization of stress-responsive CIPK genes in rice for stress tolerance improvement
	22	Tripathi, Vineeta(2009)	Plant Journal	CIPK6, a CBL-interacting protein kinase is required for development and salt tolerance in plants
	23	Zhao, Jinfeng(2009)	Plant Molecular Biology	Cloning and characterization of a novel CBL-interacting protein kinase from maize
	24	Gao, Shang(2012)	Journal Of Integrative Agriculture	Overexpression of SOS Genes Enhanced Salt Tolerance in Sweetpotato

## Sheet: CBL-studies
Supplemental Table 1. Details on the xxx studies used in the meta-analyses, including each of the xx moderators used for categorical analyses, the transgenic and untransformed control means, sample sizes (n) and the value of the natural log (ln) of the response ratio with corresponding non-parametric variances.																						35						13						88						41						71
http://chong-zh.iteye.com/blog/2103727	http://wenku.baidu.com/view/97201825ccbff121dd36838d.html	MODERATORS																EFFECT SIZES
http://wenku.baidu.com/view/64acf49f50e2524de5187ef2.html?re=view	http://chong-zh.iteye.com/blog/2103727	Transformation				Gene donor			Gene receptor				NaCl stress				Experimental conditions	Seed germination						Survival test						Shoot (leaf) Na+ concentration						Root Na+ concentration						Shoot (leaf) K+ concentration						Root K+ concentration
Study No.	Publication	Gene member	Gene ID	Gene number	Promoter	Donor species	Donor genus	Donor type	Receptor species	Receptor genus	Receptor type	Receptor and donor genus same	Highest NaCl concentration	[NaCl] same throughout	Stress severity	Time of exposure (d)	Treatment media	Mean trans	n trans	Mean non-trans	n non-trans	ln R seed germination	variance seed germination	Mean trans	n trans	Mean non-trans	n non-trans	ln R survival ratio	variance survival ratio	Mean trans	n trans	Mean non-trans	n non-trans	ln R shoot [Na+]	variance shoot [Na+]	Mean trans	n trans	Mean non-trans	n non-trans	ln R root [Na+]	variance root [Na+]	Mean trans	n trans	Mean non-trans	n non-trans	ln R shoot [k+]	variance shoot [k+]	Mean trans	n trans
1	Kang, Hyun.(2016)	CBL10			35S CaMV	Arabidopsis		dicot	Arabidopsis		dicot	yes	50mM NaCl		low	10d	solid							99.2126	1	99.2126	1
2	Kang, Hyun.(2016)	CBL10			35S CaMV	Arabidopsis		dicot	Arabidopsis		dicot	yes	100mM NaCl		medium	10d	solid							95.2756	1	99.2126	1
3	Kang, Hyun.(2016)	CBL10			35S CaMV	Arabidopsis		dicot	Arabidopsis		dicot	yes	150mM NaCl		high	10d	solid							83.4646	1	92.9134	1
4	Dong, Lianhong.(2015)	CBL10			35S CaMV	Nicotiana		dicot	Arabidopsis		dicot	no	0		none	14d	solid													0.111502	3	0.0938967	3			0.027673	3	0.0377358	3			0.176911	3	0.176714	3			0.196441	3
5	Dong, Lianhong.(2015)	CBL10			35S CaMV	Nicotiana		dicot	Arabidopsis		dicot	no	150mM NaCl		high	14d	solid													0.848983	3	0.739437	3			0.420126	3	0.550943	3			0.0736801	3	0.0526005	3			0.0849364	3
6	Chen, Liang.(2015)	CBL6			35S CaMV	Triticum		dicot	Arabidopsis		dicot	no	0		none	10d	soil
7	Chen, Liang.(2015)	CBL6			35S CaMV	Triticum		dicot	Arabidopsis		dicot	no	150mM NaCl		high		soil
8	Tang, Ren-Jie.(2015)	CBL10A			35S CaMV	Populus		dicot	Arabidopsis		dicot	no	0		none	10d	solid
9	Tang, Ren-Jie.(2015)	CBL10A			35S CaMV	Populus		dicot	Arabidopsis		dicot	no	60mM NaCl		low	10d	solid
10	Tang, Ren-Jie.(2015)	CBL10A			35S CaMV	Populus		dicot	Arabidopsis		dicot	no	120mM NaCl		high	10d	solid
11	Tang, Ren-Jie.(2015)	CBL10B			35S CaMV	Populus		dicot	Arabidopsis		dicot	no	0		none	10d	solid
12	Tang, Ren-Jie.(2015)	CBL10B			35S CaMV	Populus		dicot	Arabidopsis		dicot	no	60mM NaCl		low	10d	solid
13	Tang, Ren-Jie.(2015)	CBL10B			35S CaMV	Populus		dicot	Arabidopsis		dicot	no	120mM NaCl		high	10d	solid
14	Tang, Ren-Jie.(2015)	CBL10A			35S CaMV	Populus		dicot	Populus		dicot	yes	0		none	21d	soil
15	Tang, Ren-Jie.(2015)	CBL10A			35S CaMV	Populus		dicot	Populus		dicot	yes	100mM NaCl		medium	21d	soil
16	Tang, Ren-Jie.(2015)	CBL10B			35S CaMV	Populus		dicot	Populus		dicot	yes	0		low	21d	soil
17	Tang, Ren-Jie.(2015)	CBL10B			35S CaMV	Populus		dicot	Populus		dicot	yes	100mM NaCl		medium	21d	soil
18	Tang, Ren-Jie.(2015)	CBL10A			35S CaMV	Populus		dicot	Populus		dicot	yes	0		none	21d	soil													0.176471	4	0.0882353	4			5.20588	4	5.64706	4			45.4118	4	42.3529	4			23.2941	4
19	Tang, Ren-Jie.(2015)	CBL10A			35S CaMV	Populus		dicot	Populus		dicot	yes	100mM NaCl		medium	21d	soil													26.4258	4	37.9401	4			28.5688	4	24.188	4			30.1961	4	30.3922	4			8.82353	4
20	Tang, Ren-Jie.(2015)	CBL10B			35S CaMV	Populus		dicot	Populus		dicot	yes	0		none	21d	soil													5.23529	4	0.0882353	4			0.0588235	4	5.64706	4			46.1176	4	42.3529	4			24.4706	4
21	Tang, Ren-Jie.(2015)	CBL10B			35S CaMV	Populus		dicot	Populus		dicot	yes	100mM NaCl		medium	21d	soil													23.1756	4	37.9401	4			25.698	4	24.188	4			32.3529	4	30.3922	4			10	4
22	Ma, Dong-Mei.(2014)	SOS1+SOS2+SOS3			rd29A	Arabidopsis		dicot	Festuca		monoco	no	0		none	7d	liquild													12.844	1	13.4862	1									10.2778	1	8.88889	1
23	Ma, Dong-Mei.(2014)	SOS1+SOS2+SOS3			rd29A	Arabidopsis		dicot	Festuca		monoco	no	350mM NaCl		high	7d	liquild													19.5872	1	30.1835	1									23.0556	1	11.1111	1
24	Zhang, Hechen.(2013)	PeCBL1			35S CaMV	Populus		dicot	Arabidopsis		dicot	no	0		low	14d	solid	100	200	100	200
25	Zhang, Hechen.(2013)	PeCBL1			35S CaMV	Populus		dicot	Arabidopsis		dicot	no	120mM NaCl		medium	14d	solid	81.9095	200	87.4372	200
26	Zhang, Hechen.(2013)	PeCBL1			35S CaMV	Populus		dicot	Arabidopsis		dicot	no	0		none	48h	liquild													3.66812	1	3.1441	1
27	Zhang, Hechen.(2013)	PeCBL1			35S CaMV	Populus		dicot	Arabidopsis		dicot	no	100mM NaCl		low	48h	liquild													18.8646	1	14.9345	1
28	Zhang, Hechen.(2013)	PeCBL1			35S CaMV	Populus		dicot	Arabidopsis		dicot	no	120mM NaCl		medium	48h	liquild													31.9651	1	22.0087	1
29	Zhang, Hechen.(2013)	PeCBL1			35S CaMV	Populus		dicot	Arabidopsis		dicot	no	150mM NaCl		high	48h	liquild													45.0655	1	32.4891	1
30	Li, D. D.(2013)	CBL6			35S CaMV	Populus		dicot	Arabidopsis		dicot	no	0		none	7d	solid	100	100	100	100
31	Li, D. D.(2013)	CBL6			35S CaMV	Populus		dicot	Arabidopsis		dicot	no	50 mM NaCl		low	7d	solid	100	100	99	100
32	Li, D. D.(2013)	CBL6			35S CaMV	Populus		dicot	Arabidopsis		dicot	no	100mM NaCl		medium	7d	solid	98	100	90	100
33	Li, D. D.(2013)	CBL6			35S CaMV	Populus		dicot	Arabidopsis		dicot	no	150mM NaCl		high	7d	solid	75.67	100	41.67	100
34	Li, D. D.(2013)	CBL10			35S CaMV	Populus		dicot	Arabidopsis		dicot	no	0		none	7d	solid	100	100	100	100
35	Li, D. D.(2013)	CBL10			35S CaMV	Populus		dicot	Arabidopsis		dicot	no	50 mM NaCl		low	7d	solid	98.67	100	99	100
36	Li, D. D.(2013)	CBL10			35S CaMV	Populus		dicot	Arabidopsis		dicot	no	100mM NaCl		medium	7d	solid	92.33	100	90	100
37	Li, D. D.(2013)	CBL10			35S CaMV	Populus		dicot	Arabidopsis		dicot	no	150mM NaCl		high	7d	solid	52.67	100	41.67	100
38	Li, D. D.(2013)	CBL6			35S CaMV	Populus		dicot	Arabidopsis		dicot	no	0		none	8d	solid
39	Li, D. D.(2013)	CBL6			35S CaMV	Populus		dicot	Arabidopsis		dicot	no	150 mM NaCl		high	8d	solid
40	Li, D. D.(2013)	CBL10			35S CaMV	Populus		dicot	Arabidopsis		dicot	no	0		none	8d	solid
41	Li, D. D.(2013)	CBL10			35S CaMV	Populus		dicot	Arabidopsis		dicot	no	150 mM NaCl		high	8d	solid
42	Li, D. D.(2013)	CBL6			35S CaMV	Populus		dicot	Arabidopsis		dicot	no	0		none	10d	soil							100	3	100	3
43	Li, D. D.(2013)	CBL6			35S CaMV	Populus		dicot	Arabidopsis		dicot	no	150 mM NaCl		high	10d	soil							69.33	3	37	3
44	Li, D. D.(2013)	CBL10			35S CaMV	Populus		dicot	Arabidopsis		dicot	no	0		none	10d	soil							100	3	100	3
45	Li, D. D.(2013)	CBL10			35S CaMV	Populus		dicot	Arabidopsis		dicot	no	150 mM NaCl		high	10d	soil							82.33	3	37	3
46	Li, Zhi-Yong.(2012)	CBL1			35S CaMV	Glycine		dicot	Arabidopsis		dicot	no	100mM NaCl		medium	7d	solid	100	90	72.151	90
47	Li, Zhi-Yong.(2012)	CBL1			35S CaMV	Glycine		dicot	Arabidopsis		dicot	no	0		none	6d	solid							98.764	2	97.0787	2
48	Li, Zhi-Yong.(2012)	CBL1			35S CaMV	Glycine		dicot	Arabidopsis		dicot	no	50 mM NaCl		low	6d	solid							87.9776	2	84.2697	2
49	Li, Zhi-Yong.(2012)	CBL1			35S CaMV	Glycine		dicot	Arabidopsis		dicot	no	100mM NaCl		medium	6d	solid							68.0899	2	49.8876	2
50	Li, Zhi-Yong.(2012)	CBL1			35S CaMV	Glycine		dicot	Arabidopsis		dicot	no	150mM NaCl		high	6d	solid		0.0263158					61.3483	2	29.6629	2
51	Li, Zhi-Yong.(2012)	CBL1			35S CaMV	Glycine		dicot	Arabidopsis		dicot	no	0		none	15d	soil		0.233553
52	Li, Zhi-Yong.(2012)	CBL1			35S CaMV	Glycine		dicot	Arabidopsis		dicot	no	200mM NaCl		high	15d	soil		0.430921
53	Li, Dandan.(2012)	CBL6			35S CaMV	Populus		dicot	Popolus		dicot	yes	0		none	0d	soil		0.634868
54	Li, Dandan.(2012)	CBL6			35S CaMV	Populus		dicot	Popolus		dicot	yes	200mM NaCl		high	14d	soil		0.828947
55	Li, Dandan.(2012)	CBL10			35S CaMV	Populus		dicot	Popolus		dicot	yes	0		none	0d	soil
56	Li, Dandan.(2012)	CBL10			35S CaMV	Populus		dicot	Popolus		dicot	yes	200mM NaCl		high	14d	soil
57	Cheong, Yong Hwa.(2010)	CBL5			35S CaMV	Arabidopsis		dicot	Arabidopsis		dicot	yes	0		none	5d	solid	100	1	100	1
58	Cheong, Yong Hwa.(2010)	CBL5			35S CaMV	Arabidopsis		dicot	Arabidopsis		dicot	yes	225mM NaCl		high	5d	solid	87.9717	1	35.3774	1
59	Cheong, Yong Hwa.(2010)	CBL5			35S CaMV	Arabidopsis		dicot	Arabidopsis		dicot	yes	250mM NaCl		high	5d	solid	60.1415	1	19.3396	1
60	Cheong, Yong Hwa.(2010)	CBL5			35S CaMV	Arabidopsis		dicot	Arabidopsis		dicot	yes	275mM NaCl		high	5d	solid	36.0849	1	8.49057	1
61	Cheong, Yong Hwa.(2010)	CBL5			35S CaMV	Arabidopsis		dicot	Arabidopsis		dicot	yes	300mM NaCl		high	5d	solid	10.3774	1	2.35849	1
62	Cheong, Yong Hwa.(2010)	CBL5			35S CaMV	Arabidopsis		dicot	Arabidopsis		dicot	yes	0		none	6d	solid							100	1	100	1
63	Cheong, Yong Hwa.(2010)	CBL5			35S CaMV	Arabidopsis		dicot	Arabidopsis		dicot	yes	150 mM NaCl		medium	6d	solid							73.2518	1	9.79021	1
64	Cheong, Yong Hwa.(2010)	CBL5			35S CaMV	Arabidopsis		dicot	Arabidopsis		dicot	yes	200mM NaCl		medium	6d	solid
65	Cheong, Yong Hwa.(2010)	CBL5			35S CaMV	Arabidopsis		dicot	Arabidopsis		dicot	yes	0		none	6d	solid
66	Cheong, Yong Hwa.(2010)	CBL5			35S CaMV	Arabidopsis		dicot	Arabidopsis		dicot	yes	10mM NaCl		low	6d	solid
67	Cheong, Yong Hwa.(2010)	CBL5			35S CaMV	Arabidopsis		dicot	Arabidopsis		dicot	yes	25mM NaCl		low	6d	solid
68	Cheong, Yong Hwa.(2010)	CBL5			35S CaMV	Arabidopsis		dicot	Arabidopsis		dicot	yes	50mM NaCl		low	6d	solid
69	Cheong, Yong Hwa.(2010)	CBL5			35S CaMV	Arabidopsis		dicot	Arabidopsis		dicot	yes	75mM NaCl		low	6d	solid
70	Cheong, Yong Hwa.(2010)	CBL5			35S CaMV	Arabidopsis		dicot	Arabidopsis		dicot	yes	100 mM NaCl		medium	6d	solid
71	Cheong, Yong Hwa.(2010)	CBL5			35S CaMV	Arabidopsis		dicot	Arabidopsis		dicot	yes	125mM NaCl		medium	6d	solid
72	Sun, Zhibin.(2008)	CBL9			35S CaMV	Thellungiella		dicot	Arabidopsis		dicot	no	0		none	11d	solid	100	100	100	100
73	Sun, Zhibin.(2008)	CBL9			35S CaMV	Thellungiella		dicot	Arabidopsis		dicot	no	50mM NaCl		low	11d	solid	98.1209	100	95.2626	100
74	Sun, Zhibin.(2008)	CBL9			35S CaMV	Thellungiella		dicot	Arabidopsis		dicot	no	100mM NaCl		medium	11d	solid	97.1031	100	94.0303	100
75	Sun, Zhibin.(2008)	CBL9			35S CaMV	Thellungiella		dicot	Arabidopsis		dicot	no	150mM NaCl		medium	11d	solid	95.6526	100	90.6125	100
76	Sun, Zhibin.(2008)	CBL9			35S CaMV	Thellungiella		dicot	Arabidopsis		dicot	no	200mM NaCl		high	11d	solid	88.9627	100	61.4517	100
77	Sun, Zhibin.(2008)	CBL9			35S CaMV	Thellungiella		dicot	Arabidopsis		dicot	no	0		none	7d	solid
78	Sun, Zhibin.(2008)	CBL9			35S CaMV	Thellungiella		dicot	Arabidopsis		dicot	no	100mM NaCl		medium	7d	solid
79	Sun, Zhibin.(2008)	CBL9			35S CaMV	Thellungiella		dicot	Arabidopsis		dicot	no	150mM NaCl		medium	7d	solid
80	Sun, Zhibin.(2008)	CBL9			35S CaMV	Thellungiella		dicot	Arabidopsis		dicot	no	200mM NaCl		high	7d	solid
81	Sun, Zhibin.(2008)	CBL9			35S CaMV	Thellungiella		dicot	Arabidopsis		dicot	no	0		none	10d	soil
82	Sun, Zhibin.(2008)	CBL9			35S CaMV	Thellungiella		dicot	Arabidopsis		dicot	no	50mM NaCl		low	10d	soil
83	Sun, Zhibin.(2008)	CBL9			35S CaMV	Thellungiella		dicot	Arabidopsis		dicot	no	150mM NaCl		medium	10d	soil
84	Sun, Zhibin.(2008)	CBL9			35S CaMV	Thellungiella		dicot	Arabidopsis		dicot	no	200mM NaCl		high	10d	soil
85	Wang, Maoyan.(2007)	CBL4			35S CaMV	Zea		monoco	Arabidopsis		dicot	no	0		none	10d	solid	97.5596	60	98.2143	60
86	Wang, Maoyan.(2007)	CBL4			35S CaMV	Zea		monoco	Arabidopsis		dicot	no	125mM NaCl		low	10d	solid	76.6071	60	19.6429	60
87	Wang, Maoyan.(2007)	CBL4			35S CaMV	Zea		monoco	Arabidopsis		dicot	no	150mM NaCl		medium	10d	solid	62.8571	60	3.92857	60
88	Wang, Maoyan.(2007)	CBL4			35S CaMV	Zea		monoco	Arabidopsis		dicot	no	175mM NaCl		high	10d	solid	27.5	60	0.001	60
89	Quan, Ruidang.(2007)	SCABP8/CBL10			35S CaMV	Arabidopsis		dicot	Arabidopsis		dicot	yes	0		none	10d	solid
90	Quan, Ruidang.(2007)	SCABP8/CBL10			35S CaMV	Arabidopsis		dicot	Arabidopsis		dicot	yes	50 mM NaCl		low	10d	solid
91	Quan, Ruidang.(2007)	SCABP8/CBL10			35S CaMV	Arabidopsis		dicot	Arabidopsis		dicot	yes	100mM NaCl		high	10d	solid
92	Guo, Y.(2004)	SOS2			35S CaMV	Arabidopsis		dicot	Arabidopsis		dicot	yes	100mM NaCl		medium	10d	solid
93	Guo, Y.(2004)	SOS2			35S CaMV	Arabidopsis		dicot	Arabidopsis		dicot	yes	100mM NaCl		medium	10d	solid
94	Cheong, Y. H.(2003)	CBL1				Arabidopsis		dicot	Arabidopsis		dicot	yes	300mM NaCl		high	14d	liquild							51.8812	1	23.3663	1
95	Cheong, Y. H.(2003)	CBL1				Arabidopsis		dicot	Arabidopsis		dicot	yes	0		none	6d	solid	99.5238	100	94.7619	100
96	Cheong, Y. H.(2003)	CBL1				Arabidopsis		dicot	Arabidopsis		dicot	yes	125mM NaCl		low	6d	solid	94.7619	100	40	100
97	Cheong, Y. H.(2003)	CBL1				Arabidopsis		dicot	Arabidopsis		dicot	yes	150mM NaCl		medium	6d	solid	69.5238	100	14.7619	100
[truncated: 70 more columns]

## Sheet: CBL-paper
No.	Author (year)	Journal	Title
1	Kang, Hyun.(2016)	Plant Science	Reverse function of ROS-induced CBL10 during salt and drought stress responses
2	Dong, Lianhong.(2015)	Plant Cell Reports	Nicotiana sylvestris calcineurin B-like protein NsylCBL10 enhances salt tolerance in transgenic Arabidopsis
3	Chen, Liang.(2015)	Molecular Breeding	TdCBL6, a calcineurin B-like gene from wild emmer wheat (Triticum dicoccoides), is involved in response to salt and low-K+ stresses
4	Tang, Ren-Jie.(2015)	Plant Cell And Environment	Poplar calcineurin B-like proteins PtCBL10A and PtCBL10B regulate shoot salt tolerance through interaction with PtSOS2 in the vacuolar membrane
5	Ma, Dong-Mei.(2014)	Protoplasma	Co-expression of the Arabidopsis SOS genes enhances salt tolerance in transgenic tall fescue (Festuca arundinacea Schreb.)
6	Zhang, Hechen.(2013)	Plant Cell Reports	The calcium sensor PeCBL1, interacting with PeCIPK24/25 and PeCIPK26, regulates Na+/K+ homeostasis in Populus euphratica
7	Li, D. D.(2013)	Biologia Plantarum	Two poplar calcineurin B-like proteins confer enhanced tolerance to abiotic stresses in transgenic Arabidopsis thaliana
8	Li, Zhi-Yong.(2012)	Biochemical And Biophysical Research Communications	Overexpression of soybean GmCBL1 enhances abiotic stress tolerance and promotes hypocotyl elongation in Arabidopsis
9	Li, Dandan.(2012)	Plant Cell Tissue And Organ Culture	Two CBL genes from Populus euphratica confer multiple stress tolerance in transgenic triploid white poplar
10	Cheong, Yong Hwa.(2010)	Molecules and Cells	Constitutive overexpression of the calcium sensor CBL5 confers osmotic or drought stress tolerance in Arabidopsis
11	Sun, Zhibin.(2008)	Journal Of Plant Biology	Overexpression of a Thellungiella halophila CBL9 homolog, ThCBL9, confers salt and osmotic tolerances in transgenic Arabidopsis thaliana
12	Wang, Maoyan.(2007)	Plant Molecular Biology	Overexpression of a putative maize calcineurin B-like protein in Arabidopsis confers salt tolerance
13	Quan, Ruidang.(2007)	Plant Cell	SCABP8/CBL10, a putative calcium sensor, interacts with the protein kinase SOS2 to protect Arabidopsis shoots from salt stress
14	Guo, Y.(2004)	Plant Cell	Transgenic evaluation of activated mutant alleles of SOS2 reveals a critical requirement for its kinase activity and C-terminal regulatory domain for salt tolerance in Arabidopsis thaliana
15	Cheong, Y. H.(2003)	Plant Cell	CBL1, a calcium sensor that differentially regulates salt, drought, and cold responses in Arabidopsis

## Sheet: key word
		Key word									Key word
		"CBL" AND "transgenic"									"CIPK" AND "transgenic"
		"CBL" AND "stress" AND “transgenic"									"CIPK" AND "stress" AND “transgenic"
		"CBL" AND " abiotic stress" and "transgenic"									"CIPK" AND " abiotic stress" and "transgenic"
		"CBL" AND "overexpress "									"CIPK" AND "abiotic stress" and "overexpression"
		"CBL" AND "stress" AND “overexpress "									"CIPK" AND "overexpression "
		"CBL" AND "abiotic stress" and "overexpress"									"CIPK" AND "stress" AND “overexpression "
		"CBL" AND "over-express "									"CBL-interacting protein kinase" AND "transgenic"
		"CBL" AND "stress" AND “over-express "									"CBL-interacting protein kinase" AND "stress" AND “transgenic"
		"CBL" AND "abiotic stress" and "over-express"									"CBL-interacting protein kinase" AND " abiotic stress" and "transgenic"
		"CBL" AND "abiotic stress" and "overexpression"									"CBL-interacting protein kinase" AND "abiotic stress" and "overexpression"
		"CBL" AND "stress" AND “overexpression "									"CBL-interacting protein kinase" AND "overexpression "
		"CBL" AND "overexpression "									"CIPKs" AND "transgenic"
		"calcineurin B-like proteins" AND "transgenic"									"CIPKs" AND "stress" AND “transgenic"
		"calcineurin B-like proteins" AND "stress" AND “transgenic"									"CIPKs" AND "abiotic stress" and "overexpression"
		"calcineurin B-like proteins" AND " abiotic stress" and "transgenic"									"CIPKs" AND "stress" AND “overexpression "
		"calcineurin B-like proteins" AND "overexpress "									"CIPKs" AND "overexpression "
		"calcineurin B-like proteins" AND "stress" AND “overexpress "									"SOS2" AND "transgenic"
		"calcineurin B-like proteins" AND "abiotic stress" and "overexpress"									"SOS2" AND "overexpress "
		"calcineurin B-like proteins" AND "over-express "									"SOS2" AND "overexpression "
		"calcineurin B-like proteins" AND "stress" AND “over-express "									"SOS2" AND "abiotic stress" and "overexpression"
		"calcineurin B-like proteins" AND "abiotic stress" and "over-express"									"SOS2" AND "stress" AND “overexpression "
		"calcineurin B-like proteins" AND "abiotic stress" and "overexpression"									"SOS2" AND "stress" AND “overexpress "
		"calcineurin B-like proteins" AND "stress" AND “overexpression "									"SOS2" AND "abiotic stress" and "overexpress"
		"calcineurin B-like proteins" AND "overexpression "									SOS2 AND over-express
		"CBLs" AND "transgenic"									SOS2 AND stress AND over-express
		"CBLs" AND "stress" AND “transgenic"									SOS2 AND abiotic stress and over-express
		"CBLs" AND " abiotic stress" and "transgenic"									"CIPKs" AND " abiotic stress" and "transgenic"
		"CBLs" AND "overexpress "									"CIPKs" AND "overexpress "
		"CBLs" AND "stress" AND “overexpress "									"CIPKs" AND "stress" AND “overexpress "
		"CBLs" AND "abiotic stress" and "overexpress"									"CIPKs" AND "abiotic stress" and "overexpress"
		"CBLs" AND "over-express "									"CIPKs" AND "over-express "
		"CBLs" AND "stress" AND “over-express "									"CIPKs" AND "stress" AND “over-express "
		"CBLs" AND "abiotic stress" and "over-express"									"CIPKs" AND "abiotic stress" and "over-express"
		"CBLs" AND "abiotic stress" and "overexpression"									"CBL-interacting protein kinase" AND "overexpress "
		"CBLs" AND "overexpression "									"CBL-interacting protein kinase" AND "stress" AND “overexpress "
		"CBLs" AND "stress" AND “overexpression "									"CBL-interacting protein kinase" AND "abiotic stress" and "overexpress"
		"SOS3" AND "transgenic"									"CBL-interacting protein kinase" AND "over-express "
		"SOS3" AND "stress" AND “transgenic"									"CBL-interacting protein kinase" AND "stress" AND “over-express "
		"SOS3" AND " abiotic stress" and "transgenic"									"CBL-interacting protein kinase" AND "abiotic stress" and "over-express"
		"SOS3" AND "overexpress "									"CIPK" AND "overexpress "
		"SOS3" AND "stress" AND “overexpress "									"CIPK" AND "stress" AND “overexpress "
		"SOS3" AND "abiotic stress" and "overexpress"									"CIPK" AND "abiotic stress" and "overexpress"
		"SOS3" AND "over-express "									"CIPK" AND "over-express "
		"SOS3" AND "stress" AND “over-express "									"CIPK" AND "stress" AND “over-express "
		"SOS3" AND "abiotic stress" and "over-express"									"CIPK" AND "abiotic stress" and "over-express"
		"SOS3" AND "abiotic stress" and "overexpression"									"CBL-interacting protein kinase" AND "stress" AND “overexpression "
		"SOS3" AND "stress" AND “overexpression "									"SOS2" AND "stress" AND “transgenic"
		"SOS3" AND "overexpression "									"SOS2" AND " abiotic stress" and "transgenic"

## Sheet: data base
	Web of ScienceTM Core Collection				1900-present
	Biological Abstracts				1926-present
	BIOSIS Citation Index				1926-present
	CABI:CAB Abstracts				1910-present
	Current Contents Connect				1998-present
	Data Citation Index				1900-present
	Derwent Innovations Index				1963-present
	FSTA®-the food science resource				1969-present
	KCI-Korean Journal Database				1980-present
	MEDLINE				1950-present
	Russian Science Citation Index				2005-present
	SciELO Citation Index				1997-present

## Sheet: CBL effect size and mororitor
CBL-ES-stress	n	point	ll	up	p	Q	df	p	I-SQURE								EC	mordoritor		levels	n	point	ll	up	p		change %			Heterogeneity
chorolophyll	8	0.315	-0.191	0.821	0.222	0.583	7		0	2	0.352	57	0.264				seed germination	Donor genus	A	Arabidopsis	6	1.216	0.768	1.664	0	3.37367	2.37367		21.77	2	0
shoot fresh weitht	22	1.006	0.443	1.57	0	37.433	21		43.899	85	1.064	90	0.607							Populus	7	0.12	-0.048	0.288	0.161	1.1275	0.127497
root length	19	0.169	-0.112	0.45	0.239	4.508	18		0	95	0.2	82	0.11							other	7	0.7	0.032	1.369	0.04	2.01375	1.01375
shoot Na	7	-0.03	-0.635	0.575	0.922	1.311	6		0	22	0.079	29	-0.098					wether same	B	yes	6	1.216	0.768	1.664	0	3.37367	2.37367		8.066	1	0.005
seed germination	20	0.578	0.262	0.894	0	21.528	19		11.743	26	0.62	89	0.419							no	14	0.408	0.076	0.74	0.016	1.50381	0.503807
survival test	10	0.556	-0.01	1.122	0.054	9	8		0	3	0.651	65	0.348					Time	C	<10d	13	0.506	0.187	0.826	0.002	1.65864	0.658643		0.133	1	0.716
																				10d-21d	7	0.643	-0.019	1.304	0.057	1.90218	0.902179
																		stress severity	D	low	5	0.445	-0.061	0.951	0.085	1.56049	0.56049		0.179	2	0.915
																				medium	8	0.592	-0.017	1.201	0.057	1.8076	0.8076
																				high	7	0.457	0.247	0.666	0	1.57933	0.579329
																	shoot fresh weight	donor genus	A	Arabidopsis	6	0.527	-0.597	1.652	0.358	1.69384	0.693843		4.599	2	0.1
																				Populus	8	0.498	-0.504	1.5	0.33	1.64543	0.645427
																				other	8	1.847	0.882	2.813	0	6.34077	5.34077
																		wethr same	B	yes	8	0.505	-0.444	1.455	0.297	1.65699	0.656986		1.721	1	0.19
CBL-ES-unstress																				no	14	1.307	0.577	2.307	0	3.69507	2.69507
chorolophyll	5	0.002	-0.603	0.606	0.996	0.008	4	0		54	0.017	56	-0.012					stress severity	C	low	5	0.641	-0.573	1.855	0.301	1.89838	0.898378		2.015	2	0.365
shoot fresh weight	12	0.006	-0.286	0.298	0.97	0.076	11	0		17	0.011	93	-0.007							medium	8	0.671	-0.307	1.65	0.178	1.95619	0.956193
root length	9	0.007	-0.389	0.402	0.974	0.007	8	0		79	0.011	93	0.004							high	9	1.523	0.605	2.442	0.001	4.58596	3.58596
shoot Na	5	1.098	-0.595	2.79	0.204	3.396	4	0		27	1.328	21	0.337					time	D	<10d	4	0.459	-0.97	1.887	0.529	1.58249	0.582491		0.674	1	0.412
seed germination	7	0.007	-0.101	0.114	0.902	0.106	6	0		25	0.01	99	-0.001							10d-21d	18	1.112	0.49	1.733	0	3.04043	2.04043
survival test	4	0.002	-0.875	0.878	0.992	0	3	0		43	0.002	48	0					media	E	soild	16	1.234	0.541	1.927	0	3.43494	2.43494		1.3	1	0.254
																				soil	6	0.51	-0.521	1.542	0.332	1.66529	0.665291

## Sheet: CIPK effect size and mororitor
CIPK-ES-stress	n	point	ll	up	p	Q	df	p	I-SQURE								ES	mordoritor			n	point	ll	up	p (p<0.05)			Change(%)				Heterogeneity
SOD	6	0.22	-0.433	0.873	0.509	0.301	7		0	18	0.263	22	0.152																		Q	df	p-heter
CAT	8	0.453	-0.09	0.997	0.102	2.054	7		0	84	0.489	22	0.326				MDA	Donor genus	A	other	5	-0.733	-1.321	-0.144	0.015		0.480465	-0.519535			0.99	1	0.319742
MDA	9	-0.555	-1.032	-0.078	0.023	7.795	8		0	1	-0.183	92	-0.687							Populus	4	-0.225	-1.033	0.583	0.585		0.798516	-0.201484
proline	12	0.2	0.02	0.38	0.029	2.337	11		0	134	0.218	120	0.175					Receptor genus	B	other	5	-0.733	-1.321	-0.144	0.015		0.480465	-0.519535			0.99	1	0.319742
chorolophyll	12	0.759	0.575	0.944	0	5.024	11		0	114	0.781	118	0.701							Populus	4	-0.225	-1.033	0.583	0.585		0.798516	-0.201484
shoot fresh weight	17	0.532	0.295	0.769	0	6.67	16		0	110	0.563	99	0.471					Receptor and donor genus same	C	no	3	-0.092	-0.928	0.744	0.83		0.912105	-0.0878949			1.809	1	0.178628
root length	19	0.986	0.399	1.573	0.001	29.332	18		38.633	91	1.05	149	0.649							yes	6	-0.784	-1.35	-0.219	0.007		0.456576	-0.543424
shoot Kna	7	-0.019	-0.481	0.443	0.937	1.179	6		0	7	0.077	5	-0.073					Time of exposure (d)	D	>21d	1	-0.348	-2.039	1.343	0.687		0.706099	-0.293901			0.914	2	0.63318
shoot K	9	0.123	-0.29	0.536	0.56	0.549	8		0	102	0.156	134	0.061							10d-21d	4	-0.224	-1.069	0.622	0.604		0.799315	-0.200685
shoot Na	15	-0.042	-0.379	0.294	0.805	3.987	14		0	68	-0.014	134	-0.16							<10d	4	-0.743	-1.43	-0.056	0.034		0.475685	-0.524315
seed germination	19	0.572	0.173	0.971	0.005	22.774	18		20.962	24	0.742	58	0.483					Treatment media	E	soil	6	-0.784	-1.349	-0.218	0.007		0.456576	-0.543424			1.797	1	0.180076
																				soild	3	-0.093	-0.929	0.742	0.827		0.911194	-0.0888065
																	proline	Donor genus	A	other	9	0.192	0.006	0.378	0.043		1.21167	0.211671			0.11	1	0.740144
																				Malus	3	0.317	-0.398	1.033	0.385		1.373	0.373003
																		Receptor and donor genus same	B	no	5	0.199	0.004	0.393	0.045		1.22018	0.220182			0.001	1	0.974773
																				yes	7	0.208	-0.264	0.681	0.387		1.23121	0.231213
																		Stress severity	C	high	7	0.276	0.025	0.528	0.031		1.31785	0.317848			0.74	2	0.690734
																				medium	4	0.117	-0.143	0.378	0.378		1.12412	0.124119
CIPK-ES-unstress																				low	1	0.238	-1.363	1.839	0.771		1.26871	0.268709
SOD	5	0.076	-0.629	0.782	0.832	0.046	4		0	17	0.091	21	0.039					Time of exposure (d)	D	>21d	1	0.222	-1.379	1.823	0.786		1.24857	0.248571			1.213	2	0.545256
CAT	7	0.091	-0.482	0.664	0.756	0.247	6		0	86	0.109	21	0.036							10d-21d	4	0.63	-0.157	1.416	0.117		1.87761	0.877611
MDA	7	-0.037	-0.61	0.535	0.898	0.05	6		0	43	-0.019	90	-0.051							<10d	7	0.176	-0.01	0.362	0.064		1.19244	0.192438
proline	6	0.141	-0.409	0.691	0.616	0.233	5		0	133	0.242	47	0.115					Treatment media	E	liquild	2	-0.099	-0.868	0.67	0.801		0.905743	-0.0942573			1.305	2	0.520742
chorolophyll	8	0.053	-0.201	0.306	0.684	0.664	7		0	113	0.066	93	0.036							soil	5	0.459	-0.14	1.057	0.133		1.58249	0.582491
shoot fresh weight	8	0.032	-0.306	0.371	0.852	0.082	7		0	135	0.043	98	0.012							soild	5	0.192	-0.003	0.386	0.053		1.21167	0.211671
root length	10	0.169	-0.115	0.454	0.244	1.559	9		0	78	0.202	90	0.136				chlorophyll	Donor genus	A	other	6	0.804	0.611	0.997	0		2.23446	1.23446			2.568	1	0.109046
shoot Kna	6	0.34	-0.238	0.918	0.248	3.295	5		0	6	0.481	4	0.11							populus	6	0.247	-0.407	0.9	0.459		1.28018	0.280179
shoot k	7	-0.009	-0.458	0.441	0.97	0.057	6		0	123	0.002	86	-0.023					Receptor and donor genus same	B	no	5	0.81	0.616	1.004	0		2.24791	1.24791			2.785	1	0.0951507
shoot Na	8	0.014	-0.419	0.447	0.95	1.73	7		0	101	0.061	133	-0.146							yes	7	0.269	-0.336	0.874	0.389		1.30866	0.308655
seed germination	9	0.007	-0.093	0.106	0.893	0.185	8		0	139	0.012	81	-0.005					Receptor genus	C	Arabidopsis	5	0.816	0.621	1.01	0		2.26144	1.26144			3.278	2	0.194174
																				Nicotiana	1	0.214	-1.172	1.6	0.762		1.23862	0.238623
																				Populus	6	0.247	-0.407	0.9	0.459		1.28018	0.280179
																		Stress severity	D	high	8	0.766	0.512	1.02	0		2.15114	1.15114			0.883	2	0.643071
																				medium	3	0.774	0.501	1.047	0		2.16842	1.16842
																				low	1	-0.002	-1.603	1.599	0.998		0.998002	-0.001998
																		Treatment media	E	other	6	0.247	-0.407	0.9	0.459		1.28018	0.280179			2.568	1	0.109046
																				soild	6	0.804	0.611	0.997	0		2.23446	1.23446
																	Shoot fresh weight	Donor genus	A	other	5	0.703	0.359	1.047	0		2.0198	1.0198			1.853	2	0.395937
																				Malus	8	0.362	0.004	0.719	0.048		1.4362	0.436199
																				Zea	4	0.461	-0.34	1.261	0.259		1.58566	0.585659
																		Donor type	B	dicot	12	0.484	0.214	0.754	0		1.62255	0.622552			0.522	1	0.46999
																				monoc	5	0.69	0.2	1.18	0.006		1.99372	0.993716
																		Receptor genus	C	other	6	0.475	0.151	0.8	0.004		1.60801	0.608014			0.251	1	0.616372
																				Arabidopsis	11	0.597	0.25	0.943	0.001		1.81666	0.816661
																		Receptor and donor genus same	D	no	12	0.538	0.227	0.85	0.001		1.71258	0.712578			0.004	1	0.949571
																				yes	5	0.524	0.16	0.888	0.005		1.68877	0.688769
																		Stress severity	E	high	6	0.523	0.163	0.884	0.004		1.68708	0.687081			0.408	2	0.815462
																				medium	6	0.447	0.025	0.87	0.038		1.56361	0.563614
																				low	5	0.652	0.183	1.12	0.006		1.91938	0.919376
																		Time of exposure (d)	F	10d-21d	13	0.564	0.295	0.833	0		1.75769	0.757689			0.236	1	0.62711
																				<10d	4	0.424	-0.074	0.921	0.095		1.52806	0.528062
																	seed germination	Donor type	A	dicot	10	0.734	0.165	1.303	0.011		2.0834	1.0834			0.641	1	0.423349
																				monoc	9	0.398	-0.194	0.991	0.188		1.48884	0.488844
																		Donor genus	B	other	9	-0.087	-0.592	0.418	0.736		0.916677	-0.0833229			13.836	2	0.000989808
																				Populus	6	1.423	0.786	2.061	0		4.14955	3.14955
																				Triticum	4	0.829	0.087	1.571	0.029		2.29103	1.29103
																		Receptor genus	C	other	6	0.542	-0.214	1.298	0.16		1.71944	0.719442			1.291	2	0.5244
																				Nicotiana	5	0.23	-0.557	1.017	0.567		1.2586	0.2586
																				Arabidopsis	9	0.81	0.185	1.436	0.011		2.24791	1.24791
																		Receptor and donor genus same	D	no	13	0.586	0.109	1.062	0.016		1.79679	0.796787			0.01	1	0.920344
																				yes	6	0.54	-0.197	1.278	0.151		1.71601	0.716007
																		Stress severity	E	high	7	0.322	-0.375	1.019	0.365		1.37988	0.379885			1.028	2	0.598098
																				medium	6	0.598	-0.155	1.351	0.12		1.81848	0.818478
																				low	6	0.86	0.083	1.638	0.03		2.36316	1.36316
																		Time of exposure (d)	F	>21d	10	0.683	0.363	1.004	0		1.97981	0.979808			80.803	2	2.84349e-18
																				10d-21d	1	8.072	6.472	9.673	0		3203.5	3202.5
																				<10d	8	0.599	0.21	0.987	0.003		1.8203	0.820298
																	Root length	Promoter	A	other	3	0.745	-0.701	2.19	0.313		2.10644	1.10644			0.137	1	0.711282
																				35s	16	1.046	0.364	1.728	0.003		2.84624	1.84624
																		Donor genus	B	other	9	1.453	0.624	2.282	0.001		4.27592	3.27592			2.899	2	0.234688
																				Triticum	5	0.252	-0.881	1.385	0.663		1.2866	0.286596
																				Zea	5	0.824	-0.403	2.052	0.188		2.2796	1.2796
																		donor type	C	dicot	8	1.523	0.629	2.417	0.001		4.58596	3.58596			2.457	1	0.117002
																				monoc	11	0.57	-0.219	1.358	0.157		1.76827	0.768267
																		Receptor genus	D	other	2	3.896	2.181	5.611	0		49.2052	48.2052			13.101	2	0.0014294
																				Nicotiana	8	0.385	-0.45	1.221	0.366		1.46961	0.469614
																				Arabidopsis	9	0.88	0.004	1.756	0.049		2.4109	1.4109
																		Stress severity	E	high	8	0.554	-0.389	1.497	0.249		1.7402	0.7402			2.797	2	0.246967
																				medium	6	1.789	0.651	2.927	0.002		5.98347	4.98347
																				low	5	0.816	-0.374	2.007	0.179		2.26144	1.26144
																		Time of exposure (d)	F	>21d	1	8.072	6.472	9.673	0		3203.5	3202.5			80.803	2	2.84349e-18
																				10d-21d	10	0.683	0.363	1.004	0		1.97981	0.979808
																				<10d	8	0.599	0.21	0.987	0.003		1.8203	0.820298
